# Supplementary material for: An Observational Tool to Assess Activity Limitation in Ambulatory People with Cerebral Palsy When Performing Motor Skills
Source: Int J Environ Res Public Health. 2020 Mar 14;17(6):1896. doi: 10.3390/ijerph17061896 (PMC7142872; doi:10.3390/ijerph17061896)
Supplement: Supplementary file 1 [file ijerph-17-01896-s001.zip]

Archive with 2 entries (2 files):
- supplementary file S1.pdf
- supplementary file S2.xlsx
